# Supplementary material for: Epidemiological and Clinical Characteristics of Acute Stroke in a Multi-Ethnic South Asian Population
Source: Neurol Int. 2025 Sep 5;17(9):140. doi: 10.3390/neurolint17090140 (PMC12472970; doi:10.3390/neurolint17090140)
Supplement: Supplementary file 1 [file neurolint-17-00140-s001.zip]

Archive with 10 entries (6 files):
- neurolint-3767607-supplementary/
- neurolint-3767607-supplementary/neurolint-3767607 Supplementary/
- neurolint-3767607-supplementary/neurolint-3767607 Supplementary/Asian Population Supplementary Data.pdf
- neurolint-3767607-supplementary/neurolint-3767607 Supplementary/Asian Subpopulation Figures Supplementary.pdf
- neurolint-3767607-supplementary/neurolint-3767607 Supplementary/Chi Square Asian Without Mimics.pdf
- neurolint-3767607-supplementary/__MACOSX/
- neurolint-3767607-supplementary/__MACOSX/neurolint-3767607 Supplementary/
- neurolint-3767607-supplementary/__MACOSX/neurolint-3767607 Supplementary/._Asian Population Supplementary Data.docx
- neurolint-3767607-supplementary/__MACOSX/neurolint-3767607 Supplementary/._Asian Subpopulation Figures Supplementary.pdf
- neurolint-3767607-supplementary/__MACOSX/neurolint-3767607 Supplementary/._Chi Square Asian Without Mimics.docx
